# Supplementary material for: A Real-Time Fluorescent Reverse Transcription Quantitative PCR Assay for Rapid Detection of Genetic Markers’ Expression Associated with Fusarium Wilt of Banana Biocontrol Activities in Bacillus
Source: J Fungi (Basel). 2021 Apr 30;7(5):353. doi: 10.3390/jof7050353 (PMC8147159; doi:10.3390/jof7050353)
Supplement: Supplementary file 1 [file jof-07-00353-s001.zip]

Archive with 1 entries (1 files):
- jof-1177622 (1).xlsx
