# Supplementary material for: A Real-Time Fluorescent Reverse Transcription Quantitative PCR Assay for Rapid Detection of Genetic Markers’ Expression Associated with Fusarium Wilt of Banana Biocontrol Activities in Bacillus
Source: J Fungi (Basel). 2021 Apr 30;7(5):353. doi: 10.3390/jof7050353 (PMC8147159; doi:10.3390/jof7050353)
Supplement: Supplementary file 1 [file jof-07-00353-s001.zip › jof-1177622 (1).xlsx]

## Sheet: Sheet1
Supplementary Table S1. P-value of Student's t-test for the difference of biocontrol marker genes expressions between WBN06, HN04, YN1282-2, N67, G9R-3 each strain single and dual-cultured with TR4.
Category	Gene	P-value of Student’s T-test
		N67 vs N67+TR4	YN1282-2 vs YN1282+TR4	WBN06 vs WBN06+TR4	HN04 vs HN04+TR4	G9R-3 vs G9R3+TR4
NRPS	srfAA	9.6472E-06 (***)	6.9945	0.5758	1.3145	0.0073 (**)
	fenD	0.0003 (***)	0.0206 (*)	0.0105 (*)	6.9313E-05 (***)	9.9116E-08 (***)
	ituC	7.8172E-07 (***)	0.0009 (***)	0.0036 (**)	0.0006 (***)	0.0018 (**)
	bamD	0.0098 (**)	0.0002 (***)	0.0003 (***)	1.2278	0.0616
	yngG	6.6673E-05 (***)	0.0483 (*)	0.1058	0.0008 (***)	0.0009 (***)
	yndJ	0.0036 (**)	0.0061 (**)	0.0479 (*)	0.0162 (*)	2.2295E-05 (***)
	dhb	0.0032 (**)	0.0332 (*)	0.0033 (**)	0.9384	3.2583E-05 (***)
PKS	mln	-	0.0051 (**)	0.1516	-	-
	bae	0.0191 (*)	0.0332 (*)	0.3523	0.3541	3.8436E-06 (***)
	dfn	0.0075 (**)	0.7131	0.7054	0.0564	0.4111
	bac	0.2655	0.0799	0.7238	0.5774	0.05161
RPS	bioA	0.0005 (***)	0.0065 (**)	0.0033 (**)	0.0001 (***)	0.1817
The asterisk represents a significant difference in gene expression between single and dual-cultured (Student’s T-test: 0.01<P<0.05 “*”, P<0.01 “**”, P<0.001 “***”).“- “ indicates that the gene is not present in the Bacillus's genome.
